# Supplementary material for: Plants with promising antileishmanial activity in Colombia: A systematic review and meta-analysis
Source: Parasite Epidemiol Control. 2025 Dec 1;32:e00467. doi: 10.1016/j.parepi.2025.e00467 (PMC12800360; doi:10.1016/j.parepi.2025.e00467)
Supplement: Supplementary file 7 — S5 Table. [file mmc7.xlsx]

## Sheet: Hoja1
S5 Table . Summary of plant species, type of plant material preparation, antileishmanial assays, and reported activities in studies included in the meta-analysis.
IC₅₀ refers to the concentration required to inhibit 50% of parasite viability. In cases marked with an asterisk (*), inhibition was determined using EC₅₀. The selectivity index (SI), calculated as the ratio of cytotoxic concentration to effective antiparasitic concentration, provides an estimate of therapeutic potential. SI values greater than ten (10) are shown in bold, as this threshold is com…
Ref.	Plant			Plant material preparation				Leishmania			Antileishmanial assay
	Family	Specie	Part	Extraction technique	Extract	Fractions technique	Fraction	Sp	St	Stain	Cell	Cell density	Medium	Range (µg/mL)	IC50 (µg/mL)±SD	SI	Count method	Evaluation time (h)	Replicate
Cardona-G et al., 2020	Araliaceae	Oreopanax incisus	Leaf	Percolation. Solvent	Dichloromethane	NA	NA	Lp	IA	M/HOM/CO/87/UA-140-epir-GFP	U937	4.5x10e6 parasites. MOI of 1:15 (cells:parasites)	RPMI-1640	1.78-100	24.6±1.1*	2	Flow cytometry. GFP-expressing parasites	72	a
					Ethyl acetate										23.7±1*	2.2
					Hexane										87.4±7.6*	>2.30
	Chrysobalanaceae	Moquilea salicifolia			Ethyl acetate										9.8±1.2*	>20.40
	Lauraceae	Persea ferruginea			Dichloromethane										48±7.3*	>4.20
					Ethyl acetate										25.5±2.6*	>7.80
	Rubiaceae	Palicourea winkleri			Dichloromethane										21.5±2.79*	3.57
					Ethanol										29.4±0.5*	>6.81
					Ethyl acetate										14.1±0.47*	7.75
					Hexane										84.8±2.5*	0.14
	Control drug 1: Meglumine antimoniate														6.3±0.9*	78.6
	Control drug 2: Amphotericin B														0.04±0.01*	1052.5
Cervantes-Ceballos et al., 2023	Malvaceae	Malachra alceifolia	Leaf	Maceration. Solvent	Ethanol	NA	NA	Lmx	AA	MHOM/VE/60/Ltrod	RAW 264.7	1 x 10e6 parasites	M199	2.5 -50.0	15.65±0.74*	2.67	MTT assay	Overnight	h
						Column chromatography. Silica gel	Chloroform fraction								5.78±0.46*	8.48
	Control drug : Miltefosine													30 µM	Toxicity data not shown
Chávez-Enciso et al., 2014	Lauraceae	Ocotea macrophylla	Leaf	Maceration. Solvent	Ethanol	NA	NA	Lm	IA	Friedlin V1	PMH	MOI of 1:40 (cells:parasites)	RPMI-1640	25-150	29.16±2.08*	3.45	SYBR staining	48	b
									P			2 x 10e5 parasites			9.7±1*	10.36	Resazurin fluorescence assay	72
								Lp	IA	M/HOM/CO/87/UA-140		MOI of 1:40 (cells:parasites)			12.67±0.11*	7.93	SYBR staining	48
									P			2 x 10e5 parasites			100.64±2.96*	1	Resazurin fluorescence assay	72
	Rutaceae	Zanthoxylum schreberi	Bark/Wood			Successive CHCl₃ / CHCl₃–EtOH (80:20) partition	Alkaloidal fraction	Lm	IA	Friedlin V1		MOI of 1:40 (cells:parasites)		200-450	30.135±0.685*	10.5	SYBR staining	48
									P			2 x 10e5 parasites			77.04±3.72*	4.11	Resazurin fluorescence assay	72
								Lp	IA	M/HOM/CO/87/UA-140		MOI of 1:40 (cells:parasites)			46.23±1.05*	6.85	SYBR staining	48
									P			2 x 10e5 parasites			61.43±3.05*	5.15	Resazurin fluorescence assay	72
						NA	NA	Lm	IA	Friedlin V1		MOI of 1:40 (cells:parasites)		12.5-150	24.95±3.15*	2.86	SYBR staining	48
									P			2 x 10e5 parasites			28.99±3.17*	2.46	Resazurin fluorescence assay	72
								Lp	IA	M/HOM/CO/87/UA-140		MOI of 1:40 (cells:parasites)			6.16±0.115*	11.6	SYBR staining	48
									P			2 x 10e5 parasites			17.06±1495*	4.19	Resazurin fluorescence assay	72
	Control drug 1: Pentamidine							Lm		Friedlin V1				0.1-100	0.31±0.061	20
								Lp		M/HOM/CO/87/UA-140					0.17±0.003	35
	Control drug 2: Sodium stibogluconate							Lm	IA	Friedlin V1		MOI of 1:40 (cells:parasites)		100-1000	932.8±289.63	3	SYBR staining	48
								Lp		M/HOM/CO/87/UA-140					704.7±361.6	4
Correa et al., 2025	Bignoniaceae	Handroanthus chrysanthus	Bark/Wood	Percolation. Solvent	Ethanol	NA	NA	Lb	IA	M/HOM/CO/88/UA-301-EGFP	U937	4.5 x 10e6 parasites. MOI of 1:15 (cells: parasites)	RPMI-1640	1.56-100	17.7±1.4*	3.4	Median fluorescence intensity. GFP-expressing parasites	72	b
						Exclusion chromatography on Sephadex LH-20	Methanolic fraction 1								7.9±0.3*	1.7
							Methanolic fraction 2								11.1±1.4*	18.9
							Methanolic fraction 3								6.7±1.7*	1.2
							Methanolic fraction 4								3.3±0.3*	2.4
							Methanolic fraction 5								23.3±4.2*	<2.57
						Successive chromatography on silica gel from Fraction	Sativan. Compound from fraction 2								5.5 ± 0.5	1.3
							Vestitol. Compound from fraction 2								5.3 ± 0.4	1.9
	Control drug : Amphotericin B														0.3 ± 0.1	122
Correa et al., 2014	Sapindaceae	Sapindus saponaria	Fruit	Maceration. Solvent	Ethanol	NA	NA	Lp	IA	M/HOM/CO/87/UA-140 (GFP)	U937	1 x 10e5 parasites. MOI of 1:35 (cells: parasites)	Schneider’s medium	0.625-10	14.5±0.8*	1.8	Flow cytometry. GFP-expressing parasites	72	a
								Lp	AA	M/HOM/CO/87/UA-140		1 x 10e5			57.7±0.6*	0.5	MTT assay
								La	P	IFLA/BR/75/PH8		1 x 10e4	RPMI-1640		23.4±0.007	NR	NR
								Lb		M/HOM/BR/75/M2903					32±0.14	NR
								Ld		M/HOM/BR/74/PP75					35.35±3.88	NR
						Column chromatography on Sephadex LH-20 with Hexane-Chloroform-Methanol (2:1:1)	Hederagenin-3-O-(3.4-O-diacetyl-ß-D-xylopiranosyl-(1→3)-α-L-rhamnopyranosyl-(1→2)-α-L-arabinopyranoside.	La		IFLA/BR/75/PH8					23±0.56	NR
								Lb		M/HOM/BR/75/M2903					32±0.21	NR
								Ld		M/HOM/BR/74/PP75					68.3±0.49	NR
								Lp	IA	M/HOM/CO/87/UA-140 (GFP)		1 x 10e5 parasites. MOI of 1:35 (cells: parasites)	Schneider’s medium		2.5±0.3*	0.5	Flow cytometry. GFP-expressing parasites
								Lp	AA	M/HOM/CO/87/UA-140		1 x 10e5			8.6±2.3*	0.2	MTT assay
							Hederagenin-3-O-(3.4-O-diacetyl-α-L-arabinopyranosyl-(1→3)-α-L-rhamnopyranosyl-(1→2)-α-L-arabinopyranoside	La	P	IFLA/BR/75/PH8		1 x 10e4	RPMI-1640		68.4±0.35	NR	NR
								Lb		M/HOM/BR/75/M2903					32.4±0.28	NR
								Ld		M/HOM/BR/74/PP75					68.6±0.14	NR
								Lp	IA	M/HOM/CO/87/UA-140 (GFP)		1 x 10e5 parasites. MOI of 1:35 (cells: parasites)	Schneider’s medium		2.7±0.6*	0.8	Flow cytometry. GFP-expressing parasites
								Lp	AA	M/HOM/CO/87/UA-140		1 x 10e5			16.6±0.1*	0.1	MTT assay
							Hederagenin-3-O-(4-O-diacetyl-ß-D-xylopiranosyl-(1→3)-α-L-rhamnopyranosyl-(1→2)-α-Larabinopyranoside	La	P	IFLA/BR/75/PH8		1 x 10e4	RPMI-1640		23.2±0.28	NR	NR
								Lb		M/HOM/BR/75/M2903					28.1±0.42	NR
								Ld		M/HOM/BR/74/PP75					66.3±1.34	NR
								Lp	IA	M/HOM/CO/87/UA-140 (GFP)		1 x 10e5 parasites. MOI of 1:35 (cells: parasites)	Schneider’s medium		2.1±0.2*	1.8	Flow cytometry. GFP-expressing parasites
								Lp	AA	M/HOM/CO/87/UA-140		1 x 10e5			10.8±1.1*	0.3	MTT assay
	Control drug 1: Amphotericin							NR	P	NR		1 x 10e4	RPMI-1640	0.1-10	0.2	NR	NR
	Control drug 2: Pentamidine														10	NR
López et al., 2009	Annonaceae	Xylopia discreta	Leaf	Hydrolysis	Aqueous	NA	NA	Lp	IA	M/HOM/CO/87/UA-140	J774	7 x 10e6 parasites. MOI of 1:35 (cells:parasites)	RPMI-1640	3.13-100	9.68±5*	32.6	Giemsa	72	d
				Maceration. Solvent	Ethanol						U937				25±9.7*	>40.00
											J774				48.7±12*	8
					Ether										10.6±7.3*	7.4
											U937				50±13*	3.82
					Ethyl acetate						J774				30.2±8.9*	7.4
											U937				50±19*	2.32
					Methanol										37.5±14*	22.87
											J774				9.23±1.2*	64.8
					Ethanol	Hydrodistillation	Essential oil				U937				6.25±1.1*	25.6
							Essential oil				J774				6.35±4*	110
			Seed		Chloroform	NA	NA								46.1±6*	4.7
					Ethanol										3.68±0.98*	11.6
											U937				6.25±2.6*	5.66
	Control drug : Pentamidine										J774				0.59±0.23*	260
											U937				1.12±.1.7*	197
Martínez et al., 2010	Solanaceae	Physalis peruviana	Flower	Percolation. Solvent	Ethanol	NA	NA	Lp	AI	M/HOM/CO/87/UA-140 (GFP)	J774	7 x 10e6 parasites. MOI of 1:35 (cells:parasites)	RPMI-1640	3.13-100	8.9±1*	1.7	Flow cytometry. GFP-expressing parasites	24	d
						Liquid–liquid partitioning. Methanol/water	Water-insoluble fraction								28±5*	1.25
							Water-soluble fraction								30±6.2*	1.04
					Ether		Polar fraction								102±33*	0.53
	Control drug : Amphotericin B													NR	0.08±0.03*	271.25
Neira et al., 2018	Verbenaceae	Lippia alba	Leaf	Microwave-assisted hydrodistillation	Aqueous - Essential oil chemotype citral	NA	NA	Lb	IA	M/HOM/BR/75/M2903	THP-1	NR	RPMI-1640	3.7-100	9.19±2.1*	2.8	Giemsa	NR	e
									P						8.88±1.84*	2.9	Neubauer
								Lp	IA	M/HOM/PA/71/LS94					63.87±6.2*	0.4	Giemsa
		Lippia origanoides			Aqueous - Essential oil chemotype phellandrene			Lb	P	M/HOM/BR/75/M2903					11.18±1.63*	6.8	Neubauer
					Aqueous - Essential oil chemotype thymol										0.39±0.079*	134.7
									IA						15.43±0.9*	3.4	Giemsa
								Lp		M/HOM/PA/71/LS94					42.66±2*	1.2	Giemsa
					Aqueous - Essential oil chemotype carvacrol (AE3)										89.29±4.2*	0.5	Giemsa
								Lb	P	M/HOM/BR/75/M2903					0.57±0.037*	76.7	Neubauer
	Control drug : Amphotericin B							Lp	IA	M/HOM/PA/71/LS94					0.49±40.18*	32	Giemsa
								Lb		M/HOM/BR/75/M2903					0.08±0.1*	196
Pérez et al., 2016	Aquifoliaceae	Ilex laurina	Leaf	Percolation. Solvent	Dichloromethane	NA	NA	Lp	AA	M/HOM/CO/87/UA-140-epir-GFP	U937	2 x 10e6 parasites/mL	Schneider’s medium	1.56-100	12.3±0.8*	1.4	MTT assay	72	a
									IA			3 X 10e5 U937 cells. MOI of 1:25 (cells:parasites)	RPMI-1640		20.3±3.2*	0.8	Flow cytometry. GFP-expressing parasites	24
					Ethyl acetate				AA			2 x 10e6 parasites/mL	Schneider’s medium		52.8±1.6*	1.1	MTT assay	72
									IA			3 X 10e5 U937 cells. MOI of 1:25 (cells:parasites)	RPMI-1640		7.5±1.5*	7.7	Flow cytometry. GFP-expressing parasites.	24
						Thin-Layer Chromatography	Dichloromethane-methanol-acetic acid. isolation Ilexsaponin A.		IA			3 X 10e5 U937 cells. MOI of 1:25 (cells:parasites)	RPMI-1640		5.9±0.5*	4.3
							Dichloromethane-methanol-acetic acid. isolation Rotungenoside		AA			2 x 10e6 parasites/mL	Schneider’s medium		41.6±1.5*	0.6	MTT assay	72
	Control drug 1: Amphotericin B								AA			2 x 10e6 parasites/mL	Schneider’s medium		0.06±0.01*	443.3		24
									IA			3 X 10e5 U937 cells. MOI of 1:25 (cells:parasites)	RPMI-1640		0.04±0.01*	532	Flow cytometry. GFP-expressing parasites
	Control drug 2: Sb(V) meglumine antimoniate								IA			3 X 10e5 U937 cells. MOI of 1:25 (cells:parasites)	RPMI-1640		6.3±0.9*	78.7
Robledo et al., 2015	Picramniaceae	Picramnia gracilis	Fruit	Percolation. Solvent	Ethanol	NA	NA	Lp	IA	M/HOM/CO/87/UA-140-epir-GFP	U937	3 X 10e5 U937 cells. MOI of 1:35 (cells:parasites)	RPMI-1640	6.25-200	35.7±1.3*	>2	Flow cytometry. GFP-expressing parasites	72	a
						Silica gel column chromatography	5.3´-Hydroxy-7.4´-dimethoxyflavanone								17±2.8*	>11.8
	Control drug : Amphotericin B														37.5±7.6*	625
Sánchez-Suárez et al., 2011	Lauraceae	Ocotea macrophylla	Leaf	Maceration. Solvent	Ethanol	NA	NA	Lp	P	M/HOM/CO/87/UA-140	J774	NR	RPMI-1640	78.125-1000	98±19.9*	2	Resazurin reduction method	72	f
						Silica gel column chromatography	Erythro-diarylbutane							15.625-100	26.6±2.6*	3
							Ocophyllal-A								58.9±32.2*	3
							Ocophyllal-B	Lb		M/HOM/CO/86/CL-250					36.3±11.4*	4
								Lp		M/HOM/CO/87/UA-140					34±14.9*	4
						NA	NA	Lb		M/HOM/CO/86/CL-250				78.125-1000	85.7±22.9*	2
		Pleurothyrium cinereum				Silica gel column chromatography	(+)-otobaphenol	Lp		M/HOM/CO/87/UA-140				15.625-200	31.1±13.9*	6
							7,8,7’,8’-didehydrootobaphenol								55.6±5.4*	3
							Dihydroflavokawin-B	Lb		M/HOM/CO/86/CL-250					25±15*	2
								Lp		M/HOM/CO/87/UA-140					19.9±3.3*	2
							Kaurenoic acid	Lb		M/HOM/CO/86/CL-250					45.4±4.8*	1
								Lp		M/HOM/CO/87/UA-140					25.3±9.2*	1
	Control drug : Pentamidine isethionate							Lp		M/HOM/CO/87/UA-140					0.5±0.1*	16
								Lb		M/HOM/CO/86/CL-250					0.6±0.2*	12
Sánchez-Suárez et al., 2013	Apiaceae	Coriandrum sativum	Seed	Essential oils obtained by hydrodestillation	Aqueous	NA	NA	Lp	P	M/HOM/CO/98/UA-1702	J774	2 x 10e5 parasites	RPMI-1640	10-640	427.95±118.4*	3	Resazurin reduction method	72	g
	Lamiaceae	Ocimum basilicum	Leaf					Lg		M/HOM/CO/84/CL-007					315.55±90.86*	>5.00
								Lp		M/HOM/CO/98/UA-1702					251.59±64.18*	>6.40
		Origanum vulgare						Lb		M/HOM/CO/2011/UA-3320					204.36±21.56*	2.7
								Lm		Friedlin V1					171.8±20.64*	3.2
								Lp		M/HOM/CO/98/UA-1702					42.23±2.04*	12.9
		Thymus vulgaris								M/HOM/CO/98/UA-1702					402.23±82.9*	1.1
	Poaceae	Cymbopogon citratus						Lb		M/HOM/CO/2011/UA-3320					160.06±43.49*	1.3
								Lg		M/HOM/CO/84/CL-007					149.1±6.22*	1.4
								Lm		Friedlin V1					194.05±29.2*	1.1
								Lp		M/HOM/CO/98/UA-1702					180.83±82.24*	1.2
		Citrus × limon						Lg		M/HOM/CO/84/CL-007					231.4±42.43*	>6.90
	Zingiberaceae	Zingiber officinale						Lb		M/HOM/CO/2011/UA-3320					124.94±52.98*	1.2
								Lg		M/HOM/CO/84/CL-007					256.95±75.17*	0.6
								Lm		Friedlin V1					303±107.48*	0.5
								Lp		M/HOM/CO/98/UA-1702					154.83±23.86*	1
	Control drug: Pentamidine							Lp		M/HOM/CO/98/UA-1702				NR	0.049±0.004*	94.7
								Lb		M/HOM/CO/2011/UA-3320					0.65±0.28*	7.1
								Lm		Friedlin V1					0.24±0.004*	19.3
								Lg		M/HOM/CO/84/CL-007					0.06±0.002*	77.3
Torres et al., 2020	Fabaceae	Cabari brunnea	Bark/Wood	Maceration. Solvent	Ethanol	NA	NA	Lb	IA	M/HOM/CO/88/UA-301-EGFP	U937	4.5 x 10e6 parasites. MOI of 1:15 (cells:parasites)	RPMI-1640	0.78-200	15.4±2.7*	0.7	Flow cytometry. GFP-expressing parasites	72	a
						Sephadex LH-20 column chromatography	F1-Methanolic								88.4±25*	2.6
							F3-Methanolic. Isolation 3.5-diOMe stilbene								4.2±0.21*	<1.40
							F3-Methanolic. Isolation Pinostrobin								13.6±0.28*	3.6
							F4-Methanolic								145.9±48.2*	2.8
	Control drug : Amphotericin B													NR	0.3 ± 0.1*	122
